# Supplementary material for: Genome-Wide Identification and Expression Analysis of Heat Shock Protein 70 (HSP70) Gene Family in Pumpkin (Cucurbita moschata) Rootstock under Drought Stress Suggested the Potential Role of these Chaperones in Stress Tolerance
Source: Int J Mol Sci. 2022 Feb 8;23(3):1918. doi: 10.3390/ijms23031918 (PMC8836791; doi:10.3390/ijms23031918)
Supplement: Supplementary file 1 [file ijms-23-01918-s001.zip]

Archive with 1 entries (1 files):
- ijms-1568137-supplementary.xls
