# Supplementary material for: Genome-Wide Identification and Expression Analysis of Heat Shock Protein 70 (HSP70) Gene Family in Pumpkin (Cucurbita moschata) Rootstock under Drought Stress Suggested the Potential Role of these Chaperones in Stress Tolerance
Source: Int J Mol Sci. 2022 Feb 8;23(3):1918. doi: 10.3390/ijms23031918 (PMC8836791; doi:10.3390/ijms23031918)
Supplement: Supplementary file 1 [file ijms-23-01918-s001.zip › ijms-1568137-supplementary.xls]

## Sheet: Table S1
Table S1: The CDS sequences of 21 identified CmoHSP70
CmoCh04G027600.1	ATGGCGGGAAAGGGCGAGGGTCCGGCCATCGGTATCGATCTCGGTACTACTTATTCCTGTGTTGGAGTTTGGCAGCACGATCGTGTTGAGATTATCGCCAATGATCAGGGGAATCGGACAACGCCGTCGTATGTTGCTTTCACTGATAGCGAGCGGCTTATCGGCGATGCTGCGAAGAACCAGGTTGCCATGAATCCTCTCAACACCGTCTTCGATGCGAAGCGGTTGATTGGAAGGAGATTCACCGATCCCACGGTCCAGAACGATATGAAAATGTGGCCGTTCAAGGTCATCGCCGGTCCAGGTGACAAACCCATGATTGTTGTCAACTACAAAGGCGAAGAGAAGCAGTTCGCTGCTGAGGAAATTTCATCCATGGTCCTCACGAAAATGCGTGAG…
CmoCh03G004440.1	ATGGCCGGCAAGGGAGAAGGTCCGGCTATCGGAATCGATCTCGGAACCACCTACTCTTGCGTTGGTGTCTGGCAGCACGACCGTGTTGAGATCATTGCTAATGATCAGGGTAACAGGACCACCCCTTCTTACGTTGCCTTCACCGACTCTGAGCGTTTGATCGGTGATGCTGCCAAGAACCAGGTCGCCATGAACCCAATTAACACCGTTTTCGATGCTAAGAGGTTGATTGGTAGAAGATTCAGCGACGCTCCCGTCCAAAGCGACATTAAGCTGTGGCCATTCAAGGTCATCGCAGGTCCTGGTGACAAGCCTATGATTGTTGTTAGCTACAAGGGAGAAGATAAGCAGTTCGCCGCTGAAGAAATCTCTTCCATGGTTCTCATCAAGATGCGTGAA…
CmoCh04G027550.1	ATGGCCGGTAAAGGAGAAGGCCCGGCGATCGGAATCGATCTTGGAACGACGTATTCTTGCGTCGGTGTGTGGCAACACGACCGAGTTGAGATCATTGCCAACGACCAGGGCAACAGGACGACGCCCTCGTATGTTGCTTTCACCGACAACGAGCGTTTGATCGGTGATGCGGCCAAGAATCAGGTCGCCATGAACCCTATCAACACCGTATTTGATGCTAAACGTTTAATTGGCCGAAGGTTTAGCGATTCATCCGTCCAGAGCGATATTAAGCTCTGGCCATTCAAAGTTATTGCTGGCCCCGGCGACAAGCCCATGATTGTTGTAAACTACAAGGGTGAGGAAAAGCAGTTTTCGGCTGAAGAAGTATCATCTATGGTGCTCATAAAGATGAAGGAG…
CmoCh07G010280.1	ATGGCCGGCAAGGGAGAAGGTCCGGCTATCGGAATCGATCTCGGAACCACCTACTCTTGCGTTGGTGTCTGGCAACATGACCGTGTTGAGATCATTGCCAATGACCAGGGTAACAGGACTACTCCTTCCTATGTTGGATTCACCGACACCGAGCGTTTGATTGGTGATGCTGCTAAGAACCAGGTCGCCATGAACCCGATAAACACCGTCTTTGACGCGAAGAGGTTGATCGGAAGAAGATTCAGTGACTCTTCAGTCCAGAGCGACATTAAGTTGTGGCCTTTCAAGGTCATCCCTGGCCCTGGTGACAAGCCCATGATTGTGGTTAACTACAAGGGTGAAGAGAAGCAGTTCGCTGCTGAAGAAATCTCTTCCATGGTTCTCATTAAGATGCGTGAG…
CmoCh15G004100.1	ATGGCGGGAAAAGGAGAGGGTCCGGCTATCGGTATCGATCTCGGTACCACTTACTCTTGCGTTGGAGTTTGGCAACATGATCGTGTTGAGATTATTGCCAATGACCAGGGGAATCGGACGACGCCGTCGTATGTTGCGTTCACTGACACCGAGCGGCTCATTGGCGACGCTGCCAAGAACCAGGTCGCTATGAATCCTCTCAACACCGTCTTCGATGCGAAACGGTTGATTGGAAGGAGATTCTCTGACCCCTCGGTCCAGAGCGATGTAAAACTATGGCCATTCAAGCTCATCGCTGGTCCAGGTGACAAACCGATGATTGTCGTCAATTACAAAGGCGAAGAGAAGCAGTTCGCCGCTGAGGAAATCTCATCCATGGTCCTCACGAAAATGCGTGAG…
CmoCh15G004130.1	ATGGCTGGTAAAGGAGAAGGTCCGGCGATCGGGATCGATCTTGGAACAACTTACTCTTGCGTCGGTGTGTGGCAGCATGATCGAGTTGAGATCATTGCCAACGATCAGGGAAATAGAACGACGCCTTCGTATGTTGCGTTCACCGACAACGAGCGATTGATCGGTGATGCAGCCAAGAATCAAGTCGCCATGAACCCTATCAACACCGTTTTTGATGCTAAGCGTTTAATTGGCCGAAGATTTAGTGATTCATCGGTCCAGAACGATATGATGCATTGGTCTTTCCAAGTCATTGCCGGCCCCAGCGACAAACCAATGATTGTTGTGAACTACAAGGGTGAAGAGAAACAGTTTTCAGCGGAAGAAATCTCTTCTATGATACTCATAAAAATGAAGGAG…
CmoCh10G004900.1	ATGGCAGCGAAAACTGAAGGTAAAGCCATAGGCATCGACCTCGGCACCACCTACAGCTGCGTCGGGGTTTGGCTTAACGATCGCGTCGAGATTATCCCCAATGATCAAGGTAACCGAACCACCCCCTCTTATGTAGCTTTCACTGACACTGAGCGTTTGATCGGTGATGCGGCCAAGAATCAGGTCGCTATGAACCCTCAGAACACTGTCTTCGACGCCAAGCGCTTGATCGGCCGGCGACTCTCCGATCCGTCTGTTCAGAGTGACATGAAGCTCTGGCCATTCAAAGTGGTCGCTGGACCCGGCGAAAAGCCGATGATCATCGTCAATTACAAAGGCGAGGAAAAGCAGTTCGCTCCGGAGGAGATTTCTTCGATGGTTTTGATTAAGATGAGAGAA…
CmoCh02G009230.1	ATGGCTGGCTCCTGGAGAGCTCAAGGGTCTCTGATCGTACTGGCAATCGTTTTCTTCGGATGCTTGTCCGCAATTTCCATCGCGAAAGAGGAAGCGACTAAGTTGGGAACTGTCATTGGGATCGATTTGGGAACAACTTATTCTTGTGTTGGAGTCTACAAGAACGGTCATGTAGAAATTATAGCGAATGACCAAGGAAACCGTATCACTCCTTCTTGGGTCGCTTTCACTGATAGTGAAAGATTGATCGGTGAGGCTGCGAAGAATCAAGCAGCTGTCAACCCTGAAAGGACAGTCTTTGATGTCAAGAGACTTATTGGTAGAAAGTTTGATGATAAGGAAGTTCAGAAAGATATCAAGCTTTTTCCCTACAAGATTGTGAATAAGGATGGAAAGCCT…
CmoCh15G013530.1	ATGGCTGGCTCCTGGAGAGCTCGAGGGTCTCTGATCGTGTTGGCAATTCTTTTCTTCGGAGGCCTATTCGCAATTTCAATCGCGAAGGAGGAAGCAACAAAATTGGGGACTGTCATTGGGATAGATTTGGGAACAACTTACTCTTGTGTTGGAGTGTACAAGAATGGACACGTAGAAATTATAGCGAATGATCAAGGAAACCGTATCACCCCTTCTTGGGTAGCTTTCACTGATACTGAGAGATTGATCGGTGAGGCTGCCAAGAATCAAGCAGCTGTCAACCCTGAAAGGACAGTTTTTGATGTCAAGAGACTTATTGGTAGAAAGTTTGATGATAAAGAGGTTCAGAAAGACATGAAGCTTGTTCCTTATAAGATTGTGAACAAGGATGGAAAGCCT…
CmoCh04G004440.1	ATGGCCACCGGTGTGCTGCTCCGTTCTCTTCGACGTCGCGATTTAGCCTCATCCTCCATTTCAGCTTACCGATCCTTAACAAGCAATGCCAAGTCGTCATTGGCCAGGTCTCACCTCAGCCAATCATGGGCAAGTTTGTCCAGGCCATTCAGTTCAAAGCCAGCTGGGAGTGATGTTATCGGTATTGATTTGGGTACCACCAATTCCTGTGTTTCTGTAATGGAAGGGAAGAATCCAAAAGTTATTGAAAACTCTGAAGGTGCTAGGACTACACCATCAGTGGTTGCTTTCAATCAAAAAGGTGAACTACTTGTAGGAACACCAGCAAAGAGACAGGCAGTTACTAATCCAACTAATACTGTGTTTGGAACCAAACGTCTCATTGGTAGACGCTTTGAT…
CmoCh16G003050.1	ATGGCCACCGGTGCGCTGCTCCGTTCTCTTCGACGTCGCGATTTAGCATCCTCCTCCCTTGCAGCTTACCGATCATTAACAAGCAATGCCAAGCCGTCATGGGGAAACTCTCACCTTAGCCAATCATGGGCTACTTTGTCCAGGCCATTCAGTTCAAAGCCTGCTGGGAATGATGTAATTGGTATTGACTTGGGTACCACCAATTCTTGTGTTTCTGTCATGGAAGGGAAGAATCCAAAAGTTATTGAAAATTCAGAAGGTGCAAGAACCACACCGTCCGTGGTTGCTTTCAATCAGAAGGGCGAGCTACTTGTAGGAACACCAGCAAAGAGACAGGCAGTGACAAATCCAACGAACACTGTGTTTGGAACCAAACGTCTGATTGGTAGACGCTTTGAT…
CmoCh15G015240.1	ATGGCTGCTTCCGCCGCCCAGATCCATGGCCTTGGAGCTCTGTCCTTCGCTGCGGCCTCCATGCGAAAACATAACCATGTCTCTTCACGGACTGTGTTCTTCGGTCAGAAACTCGGAAATTCATCTGGATTTCCTTCCGCCGCATTCTTGAACTTGAGGAGCAATATTAGCCGTAGGAATTCGACTGTCCGGCCATTGAGGGTTGTTAGTGAGAAAGTTGTGGGAATTGACCTTGGAACCACTAACTCCGCAGTTGCAGCCATGGAAGGTGGGAAGCCGACTATTGTAACCAACGCCGAAGGGCAGAGAACGACGCCGTCGGTGGTGGCTTACACTAAAAACGGAGACAGGCTTGTTGGTCAAATTGCGAAGCGACAGGCAGTTGTAAACCCTGAGAAT…
CmoCh04G021230.1	ATGGCTGCCTCCACCGCCCAGATCCATGGCCTGGGACCTTCTTCCTTCTCTCCGCCCTCCATTCGAACCTCTAACCATGTTTCTCCACGGACTGTGTTCTTCGGCCAAAAACTCCGCCATTCTTCTGGTTTTCCTACCGCCACTTTTTTTAAGTTGAGGACCAATTTTAGCCGTAGGACTTCGACTGTCAGGCCATTGAAGGTCGTCAGTGAGAAAGTTGTGGGAATCGACCTTGGCACCACCAACTCAGCAGTGGCGGCTATGGAAGGTGGGAAGCCGACTATTGTAACCAACGCCGAAGGCCAGAGGACGACTCCATCGGTGGTGGCCTACACTAAGAACGGAGACAGGCTTGTGGGTCAAATTGCGAAGCGACAGGCGGTAGTCAACCCTGAGAAT…
CmoCh09G011250.1	ATGGCTTTCAGTTCAGCAGTAGCATCGCAGCTCCACATTTTCCGAACCTCCAATCTCCGATTTCCGGATTCCAACAAATCCTGGAATCGGAGACGGCGACGTACTGCGCCCGCCGTAATCCGGTGCGAGAAGGTCGTTGGAATCGACCTAGGAACGACGAACTCGGCGGTCGCGGCGATGGAGGGAGGACAGCCGACGATCGTGACGAACGCGGAGGGACAGAGGACGACGCCGTCGGTTGTGGCGTACACGAAGACTGGCGATCGGCTTGTCGGTCAGTTGGCGAAGCGGCAGGCGGTGGTTAATCCGGAGAATACTTTCTTCTCCGTGAAGAGATTCATTGGAAGGAAGATGGCGGAGGTGGATGAGGAGGCTAAGCAAGTCTCTTACAAGGTTATC…
CmoCh14G017440.1	ATGAACCTTCGCCTTCCAGTTCCTTCTTCACCGATTCCTCTCGTAGCTTCTAACACTCTTCTCACTGCTCTTTTCCTTGCTTCTATCTGCTGCCGGAATCTCTGTCTTCTTGTTCATTCTGCAACCTGCTTGCTCGGTTCAACTATTTTGATCGTTGCTGCTTCTGAGATTGAATGTAGTGATATTTTGAAATCTTGCTGCTCTGTTTATATTGGAAATGTTGTAATAATTATGGCCGAACCAATATACACTGTAGCTTCTGATAGTGAAACCACTGGGGAGGATAGATCAGCATCAATCTTTCCGGAAATTGCTGTTGGAATTGATATTGGTACTTCACAGTGTAGTATTGCAGTCTGGAATGGATCTCAGGTTGAGCTTCTTAAGAACACTAGAAAT…
CmoCh17G007790.1	ATGAGCGTTGTTGGTTTTGATTTTGGTAACGAGAGCTGCATTGTAGCTGTTGCAAGGCAGCGAGGTATTGATGTTGTTCTCAATGATGAATCCAAGCGGGAAACTCCAGGTATTGTCAGCTTTGGGGACAAGCAGCGCTTTATTGGGACAGCTGGGGCAGCGTCCATTATGATGAACATCAAGAATTCAATCTCTCAGATTAAGAGATTGATTGGGCGGAAATTCTCTGATCCTGGATTGCAGAAGGATCTTCAGTCATTGCCATTTTCTGTAGTAGAAGGGCCTGATGGATTTCCTTTAGTTAACGTGCGCTACCTGGGTGAAGTAAAAACGTTTACCCCAACTCAGGTGTTGGGGATGCTATTTTCAAATCTTAAAGGTATTGCTGAGAAAAATCTC…
CmoCh09G009480.1	ATGAGCGTGGTAGGTTTCGATATTGGAAATGAGAACTGTGTTATTGCTGTGTCAAGGCAACGAGGTATCGATGTCCTTCTGAATGAAGAATCACAACGAGAAACCCCTGCCGTGATATGTTTTGGGGAAAAGCAGCGGTTCTTGGGGTCAGCAGGTGCTGCTTCTGCAACAATGAACCCGAGATCCACAATATCACAGGTAAAGAGATTGATCGGACGTAACTATGGTGACCCAGATGTTCAAAAGGATCTCGAAATGCTTCCTTTCGAAACATCTCCAGCCCTCGATGGCAGCATATTGGTTCACGTGAAATACTTGGGGGAGACTCATACATTTACTCCAGTTCAGATCATGGCAATGCTCTTTGCACATTTGAGAGATGTAGCTGAGAAAAACTTG…
CmoCh08G006500.1	ATGAGCGTTGTTGGTTTTGATTTTGGTAACGAGAGCTGCATTGTAGCTGTTGCAAGGCAGCGAGGTATTGATGTTGTTCTCAATGATGAATCCAAGCGGGAAACTCCGGCTATTGTCAGCTTTGGTGACAAGCAGCGATTTATTGGGACAGCTGGTGCAGCGTCAATTATGATGAACATCAAGAATTCGATCTCTCAGATTAAGAGATTGATTGGCCGTAAATTCTCTGAACCAAGCTTGCAAAAGGATATTCAGTCATTGCCGTTTTCTGTAACCGAGGGGCCTGATGGCTTTCCTTTAGTTCATGTCCGTTACCTGGGTGAGGTAAAAACTTTTACGCCAACCCAGGTGTTGGGTATGCTATTTTCAAATCTGAAAGGCATTGCGGAGAAAAATCTT…
CmoCh01G011840.1	ATGAGTGTAGTAGGTTTTGATATTGGAAACGAGAATTGTGTTATTGCTGTGTCGAGGCAACGTGGTATTGATGTCTTGCTGAACGAGGAATCACAACGAGAAACCCCTGCAGTGATATGTTTTGGGGAAAAACAGCGGTTTTTGGGGTCTGCAGGTGCTGCATCTGCAACAATGAACCCAAGGTCCACAATATCTCAGGTAAAGAGATTGATTGGACGTAACTTCGGTGAGCCAGATGTTCAAAGGGATCTTAAAATGCTTCCTTTCATTACATCTGAAGCCCTCGACGGCAGCATTTTGGTTAACGTGAAATATTTAGGGGAGACTCATACATTTACACCAGTTCAGATCATGGCAATGCTCTTTGCACATTTGAAAGATGTAGCTGAGAAAAATTTG…
CmoCh01G013850.1	ATGGGTCCTCGTGCACTCGCGATTTCCTTTCCCTTTTCATGTGCTTTGGGTGTCCTTTCATCTATGATTGCTTCCACAATGGTGAGCAAAGCTTACATTTGGGCTTATGCCTGTTTCCAGTTCGCCATAGTCATCCTATTCGCTCATGTATATTATGCAATACTTAACATGAATGCCGTTCTCTCGGTTTTCCTTTCTGCCCTCACCGGATTCGGGGTTGCTATTTGCATAAACTCGCTTCTTATAGAGTATCTTAAATGGAGAAGAAGCAGGCTATTGAGATCTGCCGATCAACAGATGAGTGTAAGGAGTCCGCCTCAAGTACAGCAGCAGCCACTCGAGCGATTGCAGCAAGAACGCCTTCAGCCACATTCCCATCAGCATCAAGCAATTGCGACA…
CmoCh09G007070.1	ATGGCGTCGATCTTAATGAAGTTCGGGTTATTGTTTTTTGTTTTTTCTCTAATTTTCTATCCGTCGGATTCTGCTGTTTCGAGCATAGATCTGGGGTCTGAATCGGTTAAAGTTGCAGTCGTGAATTTGAAACCTGGACAGAGTCCAATTTCGATCGCGATCAATGAAATGTCGAAGCGTAAATCTCCGGCTTTGGTGTCTTTTCAATCGGGAACTCGTCTAATCGGCGAAGAAGCGGCTGGTCTCGTTGCCCGGTATCCTAATAAGGTGTTTTCCCAAATCAGGGACATGGTTGGGAAGCCTTATAACTATGTTAAAATGTTGACAGACTCATTGTACTTACCGTTTGATATTGTGGAAGATTCAAGGGGTGCTGTTGGTTTCAAAACTGATGACAAT…

## Sheet: Table S2
Table S2: NLSdb sequence search results
Query	Signal	Signal Type	End	ConfNuc	ConfFam	Annotation	Origin
						Type
CmoHSP70-8	GKKIKD	NLS	174	3	3	Potential	In Silico Mutagenesis
CmoHSP70-9	GKKIKD	NLS	174	3	3	Potential	In Silico Mutagenesis

## Sheet: Table S3
Table S3: The orthologous gene pairs of HSP70 between pumpkin and Arabidopsis
Chr. No	Gene ID		Chr. No	Gene ID
Chr1	AT1G79920.1.TAIR10	==	Cmo_Chr08	CmoCh08G006500.1
Chr3	AT3G09440.1.TAIR10	==	Cmo_Chr03	CmoCh03G004440.1
Chr3	AT3G09440.1.TAIR10	==	Cmo_Chr07	CmoCh07G010280.1
Chr5	AT5G42020.1.TAIR10	==	Cmo_Chr02	CmoCh02G009230.1
Chr5	AT5G02490.1.TAIR10	==	Cmo_Chr03	CmoCh03G004440.1
Chr5	AT5G02490.1.TAIR10	==	Cmo_Chr07	CmoCh07G010280.1
Chr5	AT5G42020.1.TAIR10	==	Cmo_Chr15	CmoCh15G013530.1

## Sheet: Table S4
Table S4: The orthologous gene pairs of HSP70 between pumpkin and cucumber
Chr. No	Gene ID		Chr. No	Gene ID
Cmo_Chr07	CmoCh07G010280.1	==	Chr4	Csa4G295440.1
Cmo_Chr07	CmoCh07G010280.1	==	Chr5	Csa5G514500.1
Cmo_Chr08	CmoCh08G006500.1	==	Chr7	Csa7G446710.1
Cmo_Chr16	CmoCh16G003050.1	==	Chr4	Csa4G179170.1
Cmo_Chr17	CmoCh17G007790.1	==	Chr7	Csa7G446710.1
Cmo_Chr09	CmoCh09G007070.1	==	Chr4	Csa4G617390.1
Cmo_Chr03	CmoCh03G004440.1	==	Chr4	Csa4G295440.1
Cmo_Chr03	CmoCh03G004440.1	==	Chr5	Csa5G514500.1
Cmo_Chr14	CmoCh14G017440.1	==	Chr3	Csa3G147740.1
Cmo_Chr04	CmoCh04G027550.1	==	Chr4	Csa4G295440.1
Cmo_Chr04	CmoCh04G004440.1	==	Chr4	Csa4G179170.1
Cmo_Chr04	CmoCh04G027550.1	==	Chr5	Csa5G512930.1
Cmo_Chr15	CmoCh15G015240.1	==	Chr2	Csa2G122520.1
Cmo_Chr15	CmoCh15G004100.1	==	Chr4	Csa4G295440.1
Cmo_Chr15	CmoCh15G013530.1	==	Chr5	Csa5G149330.1
Cmo_Chr15	CmoCh15G004100.1	==	Chr5	Csa5G514500.1
Cmo_Chr01	CmoCh01G013850.1	==	Chr4	Csa4G617340.1
Cmo_Chr02	CmoCh02G009230.1	==	Chr5	Csa5G149330.1

## Sheet: Table S5
Table S5: cis-regulatory elements present in the promoter regions of HSP70 genes of C. moschata
	3-AF1 binding site	ATCT-motif	ACE	AE-box	Box4	NON-box	Box III	Box II -like sequence	chs-CMA1a	chs-CMA2a	chs-Unit 1 m1	GAG-motif	GA-motif	GATA-motif	G-Box	G-box	Box II	GC-motif	GT1-motif	H-box	I-box	LAMP-element	MRE	Sp1	TCCC-motif	TCT-motif	ABRE	ABRE	ABRE4	ABRE3a	ERE	TGACG-motif	AuxRR-core	GARE-motif	P-box	TATC-box	TCA	TCA-element	TGA-element	CGTCA-motif	LTR	MBS	TC-rich repeats	STRE	ARE	box S	DRE core	DRE1	W box
	light responsive element	cis-acting regulatory element associated to the TGAGTCA motif	cis-acting element involved in light responsiveness	part of a module for light response	part of a conserved DNA module involved in light responsiveness				part of a light responsive element	part of a light responsive element	part of a light responsive element	part of a light responsive element	part of a light responsive element	part of a light responsive element	cis-acting regulatory element involved in light responsiveness	cis-acting regulatory element involved in light responsiveness	cis-acting regulatory element	part of a light responsive element	light responsive element	part of a light responsive element	part of a light responsive element	part of a light responsive element	MYB binding site involved in light responsiveness	light responsive element	part of a light responsive element	part of a light responsive element	cis-acting element involved in the abscisic acid responsiveness				ethylene-responsive element	cis-acting regulatory element involved in the MeJA-responsiveness	cis-acting regulatory element involved in auxin responsiveness	gibberellin-responsive element	gibberellin-responsive element	cis-acting regulatory element involved in the MeJA-responsiveness		cis-acting element involved in salicylic acid responsiveness	auxin-responsive element	cis-acting regulatory element involved in the MeJA-responsiveness	cis-acting element involved in low-temperature responsiveness	MYB binding site involved in drought-inducibility	cis-acting element involved in defense and stress responsiveness		cis-acting regulatory element essential for the anaerobic induction	elicitation,wounding and pathogen responsievness			wounding and pathogen responses
gene name	Light responsive elements																										Hormone responsive elements														Environmental stress-related element
CmoCh01G011840.1								1							2				1								2							1					1					2	1				1
CmoCh01G013850.1				1	2										1											4	1							1														1
CmoCh02G009230.1				1															2							1					1	1								1	1		2		1
CmoCh03G004440.1				2	1	1									3				1		1		1		3	4					1	1		1	1				2	1	1	2		1
CmoCh04G004440.1					2										2	4											4		1	1		1		3			2			1	1		1	2	4
CmoCh04G021230.1											1				1	1						1		2			3					1								1	1		1	1	1		1		1
CmoCh04G027550.1				2	1									2	1				3		1					1						3			1		1		3	3	1	2	1			1		1
CmoCh04G027600.1				1											1				2		1					1	2		1	1		1		1	1				1	1	1	1		1	1			1
CmoCh07G010280					2										1	1			1						1	1	1					2							2	2	1				2
CmoCh08G006500.1			1		1										1				1							1	1					2			1			1		2	1	1		2	2
CmoCh09G007070.1					1	1						1	1	1	1				2													1				1				1		1		1	3
CmoCh09G009480.1															1	2											2		1	1														4	6
CmoCh09G011250.1	1		1												1				1							1	1		1	1	1	2		2	2		1	1	2	2		1			1		1
CmoCh10G004900.1															1	2					1				1		2					1					1			1		1		1	4				2
CmoCh14G017440.1	1				1		1						1								1											1						3		1		2		2	2
CmoCh15G004100.1		1		3										1				1	2													2		2				1	3	2			1	2			1	1
CmoCh15G004130.1														2					1				1									2	1	1					1	2	1	2			2	1
CmoCh15G013530.1										1				1	1	2	1					1	1			1	4	1	2	2						1		1					1	2	3	1			1
CmoCh15G015240.1									2						1	1				1		1	1	1			3											1	1		1	2		2	1	1	1		3
CmoCh16G003050.1					1										1	4	1		2		1					1	4		1	1		1		2						1	1				2
CmoCh17G007790.1			1		2									1	1									1			1															1		1	2
[truncated: 37 more columns]

## Sheet: Table S6
Table S6: The detailed information related to the HSF1-binding motif provided by PlantPAN3 online tool
Sequence ID	TFBS ID	TFBS Name	Posistion	Strand	Similar Score	Binding sequence	TF family	TF ID
CmoCh03G004440.1	TF_motif_seq_0010	HSE	1410	+	1	AGAATgttct	HSF	AT3G24520;AT1G32330;AT1G46264;AT1G67970;AT2G26150;AT2G41690;AT3G02990;AT3G22830;AT3G51910;AT3G63350;AT4G11660;AT4G13980;AT4G17750;AT4G18880;AT5G03720;AT5G16820;AT5G43840;AT5G45710;AT5G54070;AT5G62020
CmoCh03G004440.1	TF_motif_seq_0010	HSE	1410	-	1	agaatGTTCT	HSF	AT3G24520;AT1G32330;AT1G46264;AT1G67970;AT2G26150;AT2G41690;AT3G02990;AT3G22830;AT3G51910;AT3G63350;AT4G11660;AT4G13980;AT4G17750;AT4G18880;AT5G03720;AT5G16820;AT5G43840;AT5G45710;AT5G54070;AT5G62020
CmoCh04G027550.1	TF_motif_seq_0010	HSE	1267	+	1	AGAACgttct	HSF	AT3G24520;AT1G32330;AT1G46264;AT1G67970;AT2G26150;AT2G41690;AT3G02990;AT3G22830;AT3G51910;AT3G63350;AT4G11660;AT4G13980;AT4G17750;AT4G18880;AT5G03720;AT5G16820;AT5G43840;AT5G45710;AT5G54070;AT5G62020
CmoCh04G027550.1	TF_motif_seq_0010	HSE	1267	-	1	agaacGTTCT	HSF	AT3G24520;AT1G32330;AT1G46264;AT1G67970;AT2G26150;AT2G41690;AT3G02990;AT3G22830;AT3G51910;AT3G63350;AT4G11660;AT4G13980;AT4G17750;AT4G18880;AT5G03720;AT5G16820;AT5G43840;AT5G45710;AT5G54070;AT5G62020
CmoCh15G004130.1	TF_motif_seq_0010	HSE	974	+	1	AGAACgttct	HSF	AT3G24520;AT1G32330;AT1G46264;AT1G67970;AT2G26150;AT2G41690;AT3G02990;AT3G22830;AT3G51910;AT3G63350;AT4G11660;AT4G13980;AT4G17750;AT4G18880;AT5G03720;AT5G16820;AT5G43840;AT5G45710;AT5G54070;AT5G62020
CmoCh15G004130.1	TF_motif_seq_0010	HSE	974	-	1	agaacGTTCT	HSF	AT3G24520;AT1G32330;AT1G46264;AT1G67970;AT2G26150;AT2G41690;AT3G02990;AT3G22830;AT3G51910;AT3G63350;AT4G11660;AT4G13980;AT4G17750;AT4G18880;AT5G03720;AT5G16820;AT5G43840;AT5G45710;AT5G54070;AT5G62020
CmoCh10G004900.1	TF_motif_seq_0010	HSE	1020	+	1	AGAACgttct	HSF	AT3G24520;AT1G32330;AT1G46264;AT1G67970;AT2G26150;AT2G41690;AT3G02990;AT3G22830;AT3G51910;AT3G63350;AT4G11660;AT4G13980;AT4G17750;AT4G18880;AT5G03720;AT5G16820;AT5G43840;AT5G45710;AT5G54070;AT5G62020
CmoCh10G004900.1	TF_motif_seq_0010	HSE	1020	-	1	agaacGTTCT	HSF	AT3G24520;AT1G32330;AT1G46264;AT1G67970;AT2G26150;AT2G41690;AT3G02990;AT3G22830;AT3G51910;AT3G63350;AT4G11660;AT4G13980;AT4G17750;AT4G18880;AT5G03720;AT5G16820;AT5G43840;AT5G45710;AT5G54070;AT5G62020
CmoCh03G004440.1	TF_motif_seq_0010	HSE	398	-	0.875	agactTTTCT	HSF	AT3G24520;AT1G32330;AT1G46264;AT1G67970;AT2G26150;AT2G41690;AT3G02990;AT3G22830;AT3G51910;AT3G63350;AT4G11660;AT4G13980;AT4G17750;AT4G18880;AT5G03720;AT5G16820;AT5G43840;AT5G45710;AT5G54070;AT5G62020
CmoCh03G004440.1	TF_motif_seq_0010	HSE	1049	+	0.875	AGAAGattca	HSF	AT3G24520;AT1G32330;AT1G46264;AT1G67970;AT2G26150;AT2G41690;AT3G02990;AT3G22830;AT3G51910;AT3G63350;AT4G11660;AT4G13980;AT4G17750;AT4G18880;AT5G03720;AT5G16820;AT5G43840;AT5G45710;AT5G54070;AT5G62020
CmoCh03G004440.1	TF_motif_seq_0010	HSE	1177	+	0.875	AGAAAtctct	HSF	AT3G24520;AT1G32330;AT1G46264;AT1G67970;AT2G26150;AT2G41690;AT3G02990;AT3G22830;AT3G51910;AT3G63350;AT4G11660;AT4G13980;AT4G17750;AT4G18880;AT5G03720;AT5G16820;AT5G43840;AT5G45710;AT5G54070;AT5G62020
CmoCh04G027550.1	TF_motif_seq_0010	HSE	11	+	0.875	AGAACctttt	HSF	AT3G24520;AT1G32330;AT1G46264;AT1G67970;AT2G26150;AT2G41690;AT3G02990;AT3G22830;AT3G51910;AT3G63350;AT4G11660;AT4G13980;AT4G17750;AT4G18880;AT5G03720;AT5G16820;AT5G43840;AT5G45710;AT5G54070;AT5G62020
CmoCh04G027550.1	TF_motif_seq_0010	HSE	861	-	0.875	ataagTTTCT	HSF	AT3G24520;AT1G32330;AT1G46264;AT1G67970;AT2G26150;AT2G41690;AT3G02990;AT3G22830;AT3G51910;AT3G63350;AT4G11660;AT4G13980;AT4G17750;AT4G18880;AT5G03720;AT5G16820;AT5G43840;AT5G45710;AT5G54070;AT5G62020
CmoCh07G010280.1	TF_motif_seq_0010	HSE	1078	+	0.875	AGAAGattca	HSF	AT3G24520;AT1G32330;AT1G46264;AT1G67970;AT2G26150;AT2G41690;AT3G02990;AT3G22830;AT3G51910;AT3G63350;AT4G11660;AT4G13980;AT4G17750;AT4G18880;AT5G03720;AT5G16820;AT5G43840;AT5G45710;AT5G54070;AT5G62020
CmoCh07G010280.1	TF_motif_seq_0010	HSE	1206	+	0.875	AGAAAtctct	HSF	AT3G24520;AT1G32330;AT1G46264;AT1G67970;AT2G26150;AT2G41690;AT3G02990;AT3G22830;AT3G51910;AT3G63350;AT4G11660;AT4G13980;AT4G17750;AT4G18880;AT5G03720;AT5G16820;AT5G43840;AT5G45710;AT5G54070;AT5G62020
CmoCh07G010280.1	TF_motif_seq_0010	HSE	1439	+	0.875	AGAACgtttt	HSF	AT3G24520;AT1G32330;AT1G46264;AT1G67970;AT2G26150;AT2G41690;AT3G02990;AT3G22830;AT3G51910;AT3G63350;AT4G11660;AT4G13980;AT4G17750;AT4G18880;AT5G03720;AT5G16820;AT5G43840;AT5G45710;AT5G54070;AT5G62020
CmoCh15G004100.1	TF_motif_seq_0010	HSE	575	-	0.875	cgaaaATTCT	HSF	AT3G24520;AT1G32330;AT1G46264;AT1G67970;AT2G26150;AT2G41690;AT3G02990;AT3G22830;AT3G51910;AT3G63350;AT4G11660;AT4G13980;AT4G17750;AT4G18880;AT5G03720;AT5G16820;AT5G43840;AT5G45710;AT5G54070;AT5G62020
CmoCh15G004100.1	TF_motif_seq_0010	HSE	849	-	0.875	aggagATTCT	HSF	AT3G24520;AT1G32330;AT1G46264;AT1G67970;AT2G26150;AT2G41690;AT3G02990;AT3G22830;AT3G51910;AT3G63350;AT4G11660;AT4G13980;AT4G17750;AT4G18880;AT5G03720;AT5G16820;AT5G43840;AT5G45710;AT5G54070;AT5G62020
CmoCh15G004100.1	TF_motif_seq_0010	HSE	1210	+	0.875	AGAATgtact	HSF	AT3G24520;AT1G32330;AT1G46264;AT1G67970;AT2G26150;AT2G41690;AT3G02990;AT3G22830;AT3G51910;AT3G63350;AT4G11660;AT4G13980;AT4G17750;AT4G18880;AT5G03720;AT5G16820;AT5G43840;AT5G45710;AT5G54070;AT5G62020
CmoCh15G004130.1	TF_motif_seq_0010	HSE	567	-	0.875	ataaaCTTCT	HSF	AT3G24520;AT1G32330;AT1G46264;AT1G67970;AT2G26150;AT2G41690;AT3G02990;AT3G22830;AT3G51910;AT3G63350;AT4G11660;AT4G13980;AT4G17750;AT4G18880;AT5G03720;AT5G16820;AT5G43840;AT5G45710;AT5G54070;AT5G62020
CmoCh15G004130.1	TF_motif_seq_0010	HSE	741	+	0.875	AGAAAtctct	HSF	AT3G24520;AT1G32330;AT1G46264;AT1G67970;AT2G26150;AT2G41690;AT3G02990;AT3G22830;AT3G51910;AT3G63350;AT4G11660;AT4G13980;AT4G17750;AT4G18880;AT5G03720;AT5G16820;AT5G43840;AT5G45710;AT5G54070;AT5G62020
CmoCh10G004900.1	TF_motif_seq_0010	HSE	273	-	0.875	ataaaTTTCT	HSF	AT3G24520;AT1G32330;AT1G46264;AT1G67970;AT2G26150;AT2G41690;AT3G02990;AT3G22830;AT3G51910;AT3G63350;AT4G11660;AT4G13980;AT4G17750;AT4G18880;AT5G03720;AT5G16820;AT5G43840;AT5G45710;AT5G54070;AT5G62020
CmoCh10G004900.1	TF_motif_seq_0010	HSE	1482	-	0.875	agcagCTTCT	HSF	AT3G24520;AT1G32330;AT1G46264;AT1G67970;AT2G26150;AT2G41690;AT3G02990;AT3G22830;AT3G51910;AT3G63350;AT4G11660;AT4G13980;AT4G17750;AT4G18880;AT5G03720;AT5G16820;AT5G43840;AT5G45710;AT5G54070;AT5G62020
CmoCh02G009230.1	TF_motif_seq_0010	HSE	1100	-	0.875	aaaaaTTTCT	HSF	AT3G24520;AT1G32330;AT1G46264;AT1G67970;AT2G26150;AT2G41690;AT3G02990;AT3G22830;AT3G51910;AT3G63350;AT4G11660;AT4G13980;AT4G17750;AT4G18880;AT5G03720;AT5G16820;AT5G43840;AT5G45710;AT5G54070;AT5G62020
CmoCh04G004440.1	TF_motif_seq_0010	HSE	62	-	0.875	aaaacCTTCT	HSF	AT3G24520;AT1G32330;AT1G46264;AT1G67970;AT2G26150;AT2G41690;AT3G02990;AT3G22830;AT3G51910;AT3G63350;AT4G11660;AT4G13980;AT4G17750;AT4G18880;AT5G03720;AT5G16820;AT5G43840;AT5G45710;AT5G54070;AT5G62020
CmoCh16G003050.1	TF_motif_seq_0010	HSE	24	+	0.875	AGAACcttcc	HSF	AT3G24520;AT1G32330;AT1G46264;AT1G67970;AT2G26150;AT2G41690;AT3G02990;AT3G22830;AT3G51910;AT3G63350;AT4G11660;AT4G13980;AT4G17750;AT4G18880;AT5G03720;AT5G16820;AT5G43840;AT5G45710;AT5G54070;AT5G62020
CmoCh15G015240.1	TF_motif_seq_0010	HSE	399	+	0.875	AGAAAgttgt	HSF	AT3G24520;AT1G32330;AT1G46264;AT1G67970;AT2G26150;AT2G41690;AT3G02990;AT3G22830;AT3G51910;AT3G63350;AT4G11660;AT4G13980;AT4G17750;AT4G18880;AT5G03720;AT5G16820;AT5G43840;AT5G45710;AT5G54070;AT5G62020
CmoCh15G015240.1	TF_motif_seq_0010	HSE	733	+	0.875	AGAAAtttcc	HSF	AT3G24520;AT1G32330;AT1G46264;AT1G67970;AT2G26150;AT2G41690;AT3G02990;AT3G22830;AT3G51910;AT3G63350;AT4G11660;AT4G13980;AT4G17750;AT4G18880;AT5G03720;AT5G16820;AT5G43840;AT5G45710;AT5G54070;AT5G62020
CmoCh04G021230.1	TF_motif_seq_0010	HSE	463	+	0.875	AGAAAgttgt	HSF	AT3G24520;AT1G32330;AT1G46264;AT1G67970;AT2G26150;AT2G41690;AT3G02990;AT3G22830;AT3G51910;AT3G63350;AT4G11660;AT4G13980;AT4G17750;AT4G18880;AT5G03720;AT5G16820;AT5G43840;AT5G45710;AT5G54070;AT5G62020
CmoCh04G021230.1	TF_motif_seq_0010	HSE	797	+	0.875	AGAAAtttca	HSF	AT3G24520;AT1G32330;AT1G46264;AT1G67970;AT2G26150;AT2G41690;AT3G02990;AT3G22830;AT3G51910;AT3G63350;AT4G11660;AT4G13980;AT4G17750;AT4G18880;AT5G03720;AT5G16820;AT5G43840;AT5G45710;AT5G54070;AT5G62020
CmoCh04G021230.1	TF_motif_seq_0010	HSE	896	-	0.875	ggaaaTTTCT	HSF	AT3G24520;AT1G32330;AT1G46264;AT1G67970;AT2G26150;AT2G41690;AT3G02990;AT3G22830;AT3G51910;AT3G63350;AT4G11660;AT4G13980;AT4G17750;AT4G18880;AT5G03720;AT5G16820;AT5G43840;AT5G45710;AT5G54070;AT5G62020
CmoCh14G017440.1	TF_motif_seq_0010	HSE	1060	+	0.875	AGAAGattat	HSF	AT3G24520;AT1G32330;AT1G46264;AT1G67970;AT2G26150;AT2G41690;AT3G02990;AT3G22830;AT3G51910;AT3G63350;AT4G11660;AT4G13980;AT4G17750;AT4G18880;AT5G03720;AT5G16820;AT5G43840;AT5G45710;AT5G54070;AT5G62020
CmoCh17G007790.1	TF_motif_seq_0010	HSE	1111	+	0.875	AGAAGgatct	HSF	AT3G24520;AT1G32330;AT1G46264;AT1G67970;AT2G26150;AT2G41690;AT3G02990;AT3G22830;AT3G51910;AT3G63350;AT4G11660;AT4G13980;AT4G17750;AT4G18880;AT5G03720;AT5G16820;AT5G43840;AT5G45710;AT5G54070;AT5G62020
CmoCh17G007790.1	TF_motif_seq_0010	HSE	1258	+	0.875	AGAAAaatct	HSF	AT3G24520;AT1G32330;AT1G46264;AT1G67970;AT2G26150;AT2G41690;AT3G02990;AT3G22830;AT3G51910;AT3G63350;AT4G11660;AT4G13980;AT4G17750;AT4G18880;AT5G03720;AT5G16820;AT5G43840;AT5G45710;AT5G54070;AT5G62020
CmoCh09G009480.1	TF_motif_seq_0010	HSE	881	-	0.875	agcaaGTTCT	HSF	AT3G24520;AT1G32330;AT1G46264;AT1G67970;AT2G26150;AT2G41690;AT3G02990;AT3G22830;AT3G51910;AT3G63350;AT4G11660;AT4G13980;AT4G17750;AT4G18880;AT5G03720;AT5G16820;AT5G43840;AT5G45710;AT5G54070;AT5G62020
CmoCh08G006500.1	TF_motif_seq_0010	HSE	1263	+	0.875	AGAAAaatct	HSF	AT3G24520;AT1G32330;AT1G46264;AT1G67970;AT2G26150;AT2G41690;AT3G02990;AT3G22830;AT3G51910;AT3G63350;AT4G11660;AT4G13980;AT4G17750;AT4G18880;AT5G03720;AT5G16820;AT5G43840;AT5G45710;AT5G54070;AT5G62020
CmoCh01G011840.1	TF_motif_seq_0010	HSE	815	+	0.875	AGAAAgtttt	HSF	AT3G24520;AT1G32330;AT1G46264;AT1G67970;AT2G26150;AT2G41690;AT3G02990;AT3G22830;AT3G51910;AT3G63350;AT4G11660;AT4G13980;AT4G17750;AT4G18880;AT5G03720;AT5G16820;AT5G43840;AT5G45710;AT5G54070;AT5G62020
CmoCh01G013850.1	TF_motif_seq_0010	HSE	1238	-	0.875	ataatATTCT	HSF	AT3G24520;AT1G32330;AT1G46264;AT1G67970;AT2G26150;AT2G41690;AT3G02990;AT3G22830;AT3G51910;AT3G63350;AT4G11660;AT4G13980;AT4G17750;AT4G18880;AT5G03720;AT5G16820;AT5G43840;AT5G45710;AT5G54070;AT5G62020

## Sheet: Table S7
Table S7: The primers list used for qRT-PCR
Gene name	Forward primer	Reverse primer
qCmoHSP70-1	CTCTCCAGATTTTACCACCAGT	CGCCATTAACAAATTACAACGC
qCmoHSP70-2	GCTAATGATCAGGGTAACAGGA	AACGGTGTTAATTGGGTTCATG
qCmoHSP70-3	CACCGTATTTGATGCTAAACGT	AGCAATAACTTTGAATGGCCAG
qCmoHSP70-4	CACCGTTCCTGCTTATTTCA	GTCCTCTTAGCCCTCTCACAC
qCmoHSP70-5	ACGAAAAAGTCCAGGATCTTCT	GGGTTGGTTGTCTGAGTAAGTA
qCmoHSP70-6	CCAGAACGATATGATGCATTGG	CGCTGAAAACTGTTTCTCTTCA
qCmoHSP70-7	TCGTAAATCACTTCGTGACAGA	AATCGACTTCAATCGTGGTTTG
qCmoHSP70-8	GGAAGATGATGAGTCTCACGAT	TACTTCCTCTCATTTCCCAACC
qCmoHSP70-9	GAGTCTCATGATGAGCTCTGAA	CGTGCAAACGCTCTATCTAAAG
qCmoHSP70-10	GAGGACTCTCAGATGACGAAAT	ATGCTGTAGATGGTGGTATCTG
qCmoHSP70-11	GATACTTTCTAGCACGTGCATG	AATACGCCCAAAAACTTACCAC
qCmoHSP70-12	ACGTGTCATAACCTAACCCTTT	ATGGTTATGTTTTCGCATGGAG
qCmoHSP70-13	CTCCTCCCCTTTTCATTCTCAT	CGAAGTCCTACGGCTAAAATTG
qCmoHSP70-14	CTAAGCTCAACGTCCTTAAGGA	TATCTACTGCACGAAGTCACTC
qCmoHSP70-15	GCAGTAGCTTTATTGTATGCCC	CCATGTTGAAAATAAGGGCGAT
qCmoHSP70-16	AAATAGAGGTTCCAGTCACCAG	GGGGATGTTGGTTTTCTTTACC
qCmoHSP70-17	GAACGCTTTGGAGTCATATGTC	ATAAGCACTCTCTGTCTCATCG
qCmoHSP70-18	ACTCGTCTTTTCTGCATTTACG	AGAAAATGGGTACACAAAACGG
qCmoHSP70-19	CTCGAGAAAGAGAACTCCAACT	CGAAACTCCGATATGTGTTGAC
qCmoHSP70-20	TATGCGTATGTCTGGTGACTAC	CAGTTTCGTTGGTAATCGATCC
qCmoHSP70-21	CTGCTGAAAACATTGCGTAAAC	TGGTAAATAAGAAAGGACGGCT
qCmoActin	CGGCCATTGAGAAAAGCTACGAACT	CCCACCACTGAGGACGATGTTACCA
